# Supplementary material for: Vertebrate and Invertebrate Animal and New In Vitro Models for Studying Neisseria Biology
Source: Pathogens. 2023 May 30;12(6):782. doi: 10.3390/pathogens12060782 (PMC10301118; doi:10.3390/pathogens12060782)
Supplement: Supplementary file 1 [file pathogens-12-00782-s001.zip]

Archive with 1 entries (1 files):
- pathogens-2346025-supplementary.pdf
